# Supplementary material for: The dual targeting ability of type II NAD(P)H dehydrogenases arose early in land plant evolution
Source: BMC Plant Biol. 2013 Jul 10;13:100. doi: 10.1186/1471-2229-13-100 (PMC3716789; doi:10.1186/1471-2229-13-100)
Supplement: Additional file 1 — List of known dual targeted proteins in plants. Indicated for each protein is its known locations, plant species, accession number and functional description. It is also indicated the method used to determine dual targeting. The proteomics column refers to if the protein has been identified in proteomic studies in both of its target organelles. [file 1471-2229-13-100-S1.xlsx]

## Sheet: Sheet1
Species	Accession #	Description	Method used				Reference
Mitochondria and Chloroplasts			Fluorescent tagging	In vitro import	Western blot	Mass spec
Arabidopsis thaliana	At1g11870	Seryl-tRNA synthetase	+	+			Duchene et al 2005
Arabidopsis thaliana	At1g12520	Copper-zinc superoxide dismutase copper chaperone (AtCcs)		+			Carrie et al 2010
Arabidopsis thaliana	At1g13900	Purple acid phosphatase 2 (AtPAP2)	+		+		Sun et al 2012
Arabidopsis thaliana	At1g14270	CAAX amino terminal protease	+				Ishikawa et al 2009
Arabidopsis thaliana	At1g15390	Peptide deformylase 1A	+			+	Dinkins et al 2003
Arabidopsis thaliana	At1g21400	Thiamin diphosphate binding fold protein	+				Van aken et al 2009
Arabidopsis thaliana	At1g22660	Polynucleotide adenylyltransferase protein	+				Von Braun et al 2007
Arabidopsis thaliana	At1g30680	Toprim domain containing DNA helicase	+				Carrie et al 2009
Arabidopsis thaliana	At1g31170	Cysteine-sulfinic acid reductase (Sulfiredoxin, AtSrx)	+	+	+		Lglesias-Baena et al 2010
Arabidopsis thaliana	At1g34470	Protein of unknown function	+				Lee et al 2011
Arabidopsis thaliana	At1g48520	glutamyl-tRNA(Gln) amidotransferase subunit B		+	+	+	Pujol et al 2008
Arabidopsis thaliana	At1g49630	Zinc metalloprotease (AtPrep2)	+	+			Bhushan et al 2005
Arabidopsis thaliana	At1g50200	Alanyl-tRNA synthetase	+	+			Duchene et al 2005
Arabidopsis thaliana	At1g50840	DNA Polymerase gamma 2	+				Christensen et al 2005
Arabidopsis thaliana	At1g52080	Actin binding protein	+				Lee et al 2011
Arabidopsis thaliana	At1g63940	Monodehydroascorbate reductase 6 (MDAR6)	+	+		+	Chew et al 2003
Arabidopsis thaliana	At1g64310	PPR protein	+				Tanz et al 2013
Arabidopsis thaliana	At1g65420	YCF20 like protein	+				Ishikawa et al 2009
Arabidopsis thaliana	At1g65630	DegP protease	+				Tanz et al 2013
Arabidopsis thaliana	At1g74130	Rhomboid protease	+				Tanz et al 2013
Arabidopsis thaliana	At1g74260	Formylglycinamidine ribonecleotide synthase	+			+	Berthome et al 2008
Arabidopsis thaliana	At1g74350	AtnMat4	+				Karen et al 2009
Arabidopsis thaliana	At1g74600	PPR protein (OTP87)	+				Hammani et al 2011
Arabidopsis thaliana	At1g78620	Protein of unknown function	+				Ishikawa et al 2009
Arabidopsis thaliana	At1g79230	Mercaptopyruvate sulfurtransferase 1 (MST1)	+		+	+	Nakamura et al 2000
Arabidopsis thaliana	At2g02510	NADH dehydrogenase	+				Abu-Abied et al 2009	Also in Peroxisomes
Arabidopsis thaliana	At2g04842	Threonyl-tRNA synthetase		+			Duchene et al 2005
Arabidopsis thaliana	At2g05710	Aconitase	+			+	Tanz et al 2013
Arabidopsis thaliana	At2g15690	PPR protein	+				Tanz et al 2013
Arabidopsis thaliana	At2g25840	Tryptophan-tRNA synthetase	+				Duchene et al 2005
Arabidopsis thaliana	At2g30320	Pseudouridine synthase	+				Peeters and Small 2001
Arabidopsis thaliana	At2g31170	Cysteinyl-tRNA synthetase	+			+	Peeters et al 2000
Arabidopsis thaliana	At2g34630	Geranyl diphosphate synthase	+				Duclueau et al 2012
Arabidopsis thaliana	At2g35605	SWIB/MDM2 protein	+				Melonek et al 2012
Arabidopsis thaliana	At2g37250	Adenylate Kinase	+				Lange et al 2008
Arabidopsis thaliana	At2g39290	Phosphatidylglycerolphosphate synthase 1 (PGPS1)	+				Babiychuk et al 2003
Arabidopsis thaliana	At2g47770	AtTPSO translocator protein	+				Balsemao-Pires 2011
Arabidopsis thaliana	At3g02330	PPR protein	+				Tanz et al 2013
Arabidopsis thaliana	At3g02660	Tyrosine-tRNA synthetase		+			Duchene et al 2005
Arabidopsis thaliana	At3g02780	Isopentenyl pyrophosphate:dimethylallyl pyrophosphate isomerase	+			+	Tanz et al 2013
Arabidopsis thaliana	At3g05790	Lon protease 4 (Lon4)	+		+		Ostersetzer et al 2007
Arabidopsis thaliana	At3g08130	DNA Ligase	+				Xu et al 2013
Arabidopsis thaliana	At3g10690	DNA gyrase A	+			+	Wall et al 2004
Arabidopsis thaliana	At3g12370	Ribosomal protein L10	+				Kubo and Arimura 2010
Arabidopsis thaliana	At3g13490	Lysyl-tRNA synthetase	+	+	+		Duchene et al 2005
Arabidopsis thaliana	At3g15000	RIP1 protein	+			+	Bentolila et al 2012
Arabidopsis thaliana	At3g15130	PPR protein	+				Tanz et al 2013
Arabidopsis thaliana	At3g16480	Mitochondrial processing peptidase alpha 2 (MPPalpha2)	+	+			Baudisch and Klösgen 2011
Arabidopsis thaliana	At3g19170	Zinc metalloprotease (AtPrep1)	+	+	+		Bhushan et al 2005
Arabidopsis thaliana	At3g20540	DNA Polymerase gamma 1	+				Carrie et al 2009
Arabidopsis thaliana	At3g23830	glycine-rich RNA binding protein	+				Peeters and Small 2001
Arabidopsis thaliana	At3g25660	glutamyl-tRNA(Gln) amidotransferase subunit A		+	+		Pujol et al 2008
Arabidopsis thaliana	At3g25740	Methionine aminopeptidase 1B (MAP1B)	+				Giglione et al 2000
Arabidopsis thaliana	At3g46100	Histidyl-tRNA synthetase	+			+	Akashi et al 1998
Arabidopsis thaliana	At3g48110	Glycine-tRNA synthetase	+				Duchene et al 2005
Arabidopsis thaliana	At3g54510	Early response to dehydration 4 homolog (ERD4)	+				Lee et al 2011	Also in ER
Arabidopsis thaliana	At3g54660	Glutathione reductase 2 (AtGR2)	+	+		+	Chew et al 2003
Arabidopsis thaliana	At3g55400	Methionyl-tRNA synthetase	+	+		+	Menand et al 1998
Arabidopsis thaliana	At3g56830	Protein of unknown function	+				Ishikawa et al 2009
Arabidopsis thaliana	At3g57090	Fis1B	+				Logan 2006
Arabidopsis thaliana	At3g58140	Phenylalanyl-tRNA synthetase		+		+	Duchene et al 2005
Arabidopsis thaliana	At4g02990	Mitochondrial transcription termination factor (Rug2)	+				Quesada et al 2011
Arabidopsis thaliana	At4g03320	Tic20-IV	+				Machettira et al 2011
Arabidopsis thaliana	At4g04370	PPR protein	+				Tanz et al 2013
Arabidopsis thaliana	At4g08390	Stromal ascorbate peroxidase (sAPX)	+	+		+	Chew et al 2003
Arabidopsis thaliana	At4g17300	Asparaginyl-tRNA synthetase	+			+	Peeters et al 2000
Arabidopsis thaliana	At4g21170	PPR protein	+				Narsai et al 2011
Arabidopsis thaliana	At4g25200	AtHsp23.6	+				Van aken et al 2009
Arabidopsis thaliana	At4g26500	Sulfur acceptor (AtSufE1)	+				Xu and Moller 2006
Arabidopsis thaliana	At4g26970	Aconitase	+			+	Tanz et al 2013
Arabidopsis thaliana	At4g30490	AFG1-Like ATPase protein	+				Van aken et al 2009
Arabidopsis thaliana	At4g31210	DNA topoisomerase	+				Carrie et al 2009
Arabidopsis thaliana	At4g32400	Nucleotide carrier protein (Brittle 1)	+				Bahaji et al 2011
Arabidopsis thaliana	At4g32915	glutamyl-tRNA(Gln) amidotransferase subunit C		+			Pujol et al 2008
Arabidopsis thaliana	At4g33170	PPR protein	+				Tanz et al 2013
Arabidopsis thaliana	At4g33760	Aspartyl-tRNA synthetase		+			Duchene et al 2005
Arabidopsis thaliana	At4g36580	AAA-type ATPase family protein	+				Van aken et al 2009
Arabidopsis thaliana	At4g37040	Methionine aminopeptidase 1D (MAP1D)	+				Giglione et al 2000
Arabidopsis thaliana	At5g03800	PPR protein	+				Tanz et al 2013
Arabidopsis thaliana	At5g04140	Ferredoxin-dependent glutamate synthase (GLS1)	+				Jamai et al 2009
Arabidopsis thaliana	At5g06540	PPR protein	+				Tanz et al 2013
Arabidopsis thaliana	At5g06810	Mitochondrial transcription termination factor	+				Narsai et al 2011
Arabidopsis thaliana	At5g08710	Regulator of chromosome condensation (RCC1)	+				Carrie et al 2009
Arabidopsis thaliana	At5g08740	NAD(P)H dehydrogenase C1 (NDC1)	+		+		Carrie et al 2008
Arabidopsis thaliana	At5g14660	Peptide deformylase 1B (PDF1B)	+				Giglione et al 2000
Arabidopsis thaliana	At5g15700	DNA-directed RNA polymerase 2	+				Hedtke et al2000
Arabidopsis thaliana	At5g16200	50S ribosomal protein-related	+				Van aken et al 2009
Arabidopsis thaliana	At5g16715	Valine-tRNA synthetase	+	+			Duchene et al 2005
Arabidopsis thaliana	At5g17660	tRNA methyltransferase	+				Ishikawa et al 2009
Arabidopsis thaliana	At5g22800	Alanyl-tRNA synthetase		+			Duchene et al 2005
Arabidopsis thaliana	At5g23060	Calcium sensing receptor (CAS)	+			+	Carrie et al 2009
Arabidopsis thaliana	At5g24120	Sigma facter E	+				Yao et al 2003
Arabidopsis thaliana	At5g24850	Flavin adenine dinucleotide (Cry3)	+	+			Kleine et al2003
Arabidopsis thaliana	At5g26860	Lon protease 1 (Lon1)	+				Rigas et al 2011
Arabidopsis thaliana	At5g26940	Mg2+ dependent DNA exonuclease (DPD1)	+				Matsushima et al 2011
Arabidopsis thaliana	At5g27110	PPR protein	+				Tanz et al 2013
Arabidopsis thaliana	At5g35630	Glutamine synthetase 2 (GLN2)	+		+		Taira et al 2004
Arabidopsis thaliana	At5g36950	DegP protease 10	+				Tanz et al 2013
Arabidopsis thaliana	At5g38710	Methylenetetrahydrofolate reductase family protein	+				Van aken et al 2009
Arabidopsis thaliana	At5g39680	PPR protein	+				Tanz et al 2013
Arabidopsis thaliana	At5g40810	Cytochrome C1 protein	+	+			Rödiger et al 2011
Arabidopsis thaliana	At5g43050	YCF20 like protein	+				Ishikawa et al 2009
Arabidopsis thaliana	At5g44785	Organellor single-stranded DNA binding protein (OSB3)	+				Zaegel et al 2006
Arabidopsis thaliana	At5g49030	Isoleucine-tRNA synthetase	+	+			Berglund et al 2009
Arabidopsis thaliana	At5g51440	AtHsp23.5	+				Van aken et al 2009
Arabidopsis thaliana	At5g52520	Proline-tRNA synthetase		+		+	Duchene et al 2005
Arabidopsis thaliana	At5g52970	Thylakoid lumen 15 kDa protein	+				Ishikawa et al 2009
Arabidopsis thaliana	At5g54770	Thiamine biosynthetic gene (THI1)	+				Chabregas et al 2001, 2003
Arabidopsis thaliana	At5g55200	Co-chaperone grpE protein (MGE1)	+				Van aken et al 2009
Arabidopsis thaliana	At5g56940	Ribosomal protein S16-2	+				Ueda et al 2008
Arabidopsis thaliana	At5g63980	3'(2'),5'bisphosphate nucleotidase and inositol polyphosphate 1 phosphatase(AtSAL1)	+		+		Estavillo et al 2011
Arabidopsis thaliana	At5g64050	Glutamate-tRNA synthetase	+				Duchene et al 2005
Bigelowiella natans	JGI:77124	Histidyl-tRNA synthetase	+				Hirakawa et al 2013
Bigelowiella natans	JGI:87924	Glycine-tRNA synthetase	+				Hirakawa et al 2013
Lycopersicon esculentum	AB365528	Ribosomal protein S16	+				Ueda et al 2008
Medicago truncatula	B365527	Ribosomal protein S16-2	+				Ueda et al 2008
Nicotiana benthamiana	AY351386	DNA gyrase A	+				Cho et al 2004
Nicotiana benthamiana	AY351387	DNA gyrase B	+				Cho et al 2004
Nicotiana sylvestris	Q8VWF8	DNA-directed RNA polymerase Tpm	+				Kobayashi et al 2001
Nicotiana tabacum	AB174899	DNA-directed DNA polymerase 2	+				Ono et al 2007
Nicotiana tabacum	AB174898	DNA-directed DNA polymerase 1	+				Ono et al 2007
Nicotiana tabacum	AJ302019	DNA-directed RNA polymerase 2	+				Heddtke et al 2002
Nicotiana tabacum L.	-	NADP+ dependant isocitrate dehydrogenase	+				McKinnon et al 2009
Oryza sativa	Os01g16040	3'phosphoadenosine 5'phosphosulfate transorter1 (OsPAPST1)	+				Xu et al 2013
Oryza sativa	Os01g31610	Tyrosine-tRNA synthetase	+				Morgante et al 2009
Oryza sativa	Os01g45070	Peptide deformylase 1B	+				Moon et al 2008
Oryza sativa	Os02g02860	Glutamate-tRNA synthetase	+				Morgante et al 2009
Oryza sativa	Os02g52150	Small heat shock protein (Hsp20)	+				Xu et al 2013
Oryza sativa	Os02g52390	Zinc metalloprotease	+				Xu et al 2013
Oryza sativa	Os02g52420	Methionine aminopeptidase	+				Morgante et al 2009
Oryza sativa	Os03g06740	Glutathione reductase	+				Xu et al 2013
Oryza sativa	Os03g17520	Phosphatidylglycerolphosphate synthase	+				Xu et al 2013
Oryza sativa	Os03g21980	Pseudouridine synthase	+				Xu et al 2013
Oryza sativa	Os03g44820	glutamyl-tRNA(Gln) amidotransferase subunit C	+				Xu et al 2013
Oryza sativa	Os04g55050	glutamyl-tRNA(Gln) amidotransferase subunit A	+				Xu et al 2013
Oryza sativa	Os04g57540	Adenylate Kinase	+				Xu et al 2013
Oryza sativa	Os05g03030	Ribosomal protein L10	+				Kubo and Arimura 2010
Oryza sativa	Os06g11610	Small heat shock protein (Hsp20)	+				Xu et al 2013
Oryza sativa	Os06g16980	DNA topoisomerase	+				Xu et al 2013
Oryza sativa	Os06g45100	Flavin adenine dinucleotide	+				Xu et al 2013
Oryza sativa	Os06g45980	Toprim domain containing DNA helicase	+				Xu et al 2013
Oryza sativa	Os08g05570	Monodehydroascorbate reductase	+				Morgante et al 2009
Oryza sativa	Os08g07840	DNA Polymerase gamma	+				Xu et al 2013
Oryza sativa	Os08g16480	AFG1-Like ATPase protein	+				Xu et al 2013
Oryza sativa	Os08g40610	Ribosomal protein S16-2	+				Ueda et al 2008
Oryza sativa	Os08g40630	Mitochondrial transcription termination factor	+				Xu et al 2013
Oryza sativa	Os09g07120	DNA-directed RNA polymerase	+				Xu et al 2013
Oryza sativa	Os09g09790	Sulfur acceptor (SufE1)	+				Xu et al 2013
Oryza sativa	Os09g11250	Co-chaperone grpE protein (MGE1)	+				Xu et al 2013
Oryza sativa	Os09g24680	PPR protein (OTP87)	+				Xu et al 2013
Oryza sativa	Os09g32274	Ribosomal protein S16-1	+				Ueda et al 2008
Oryza sativa	Os10g34750	DNA Ligase	+				Xu et al 2013
Oryza sativa	Os11g34210	glutamyl-tRNA(Gln) amidotransferase subunit B	+				Xu et al 2013
Oryza sativa	Os11g34320	Regulator of chromosome condensation (RCC1)	+				Xu et al 2013
Oryza sativa	Os12g07350	Polynucleotide adenylyltransferase protein	+				Xu et al 2013
Oryza sativa	Os12g08260	Thiamin diphosphate binding fold protein	+				Xu et al 2013
Oryza sativa	Os12g41500	Mercaptopyruvate sulfurtransferase	+				Xu et al 2013
Physcomitrella patens	5915312	Hexokinase 8	+				Nilsson et al 2011
Physcomitrella patens	5917393	Hexokinase 7	+				Nilsson et al 2011
Physcomitrella patens	5933371	Hexokinase 9	+				Nilsson et al 2011
Physcomitrella patens	5939952	Hexokinase 10	+				Nilsson et al 2011
Physcomitrella patens	5942660	Hexokinase 11	+				Nilsson et al 2011
Physcomitrella patens	5947550	Hexokinase 3	+				Nilsson et al 2011
Physcomitrella patens	5947828	Hexokinase 2	+				Nilsson et al 2011
Physcomitrella patens	CAC95163	DNA-directed RNA polymerase 1	+				Richter et al 2002
Physcomitrella patens	CAC95164	DNA-directed RNA polymerase 2	+				Richter et al 2002
Physcomitrella patens	Phypa_180964	Early response to dehydration 4 homolog (ERD4)	+				Mitschke et al 2009
Physcomitrella patens	Phypa_187670	FtsZ family protein	+				Mitschke et al 2009
Physcomitrella patens	Phypa_202996	Phosphatidylinositol dependent phospholipase (PLC)	+				Mitschke et al 2009
Physcomitrella patens	Pp1s13_127V6	Glutathione reductase	+				Xu et al 2013
Physcomitrella patens	Pp1s137_132V6	DNA topoisomerase	+				Xu et al 2013
Physcomitrella patens	Pp1s155_86V6	Toprim domain containing DNA helicase	+				Xu et al 2013
Physcomitrella patens	Pp1s196_105V6	DNA topoisomerase	+				Xu et al 2013
Physcomitrella patens	Pp1s268_3V6	Peptide deformylase 1B	+				Xu et al 2013
Physcomitrella patens	Pp1s38_338V6	Small heat shock protein (Hsp20)	+				Xu et al 2013
Physcomitrella patens	Pp1s72_282V6	Zinc metalloprotease	+				Xu et al 2013
Physcomitrella patens	Pp1s83_223V6	3'(2'),5'bisphosphate nucleotidase and inositol polyphosphate 1 phosphatase	+				Xu et al 2013
Physcomitrella patens	Pp1s90_28V6	Monodehydroascorbate reductase	+				Xu et al 2013
Picea glauca	BT117736	Ascorbate peroxidase	+				Xu et al 2013
Picea glauca	BT113791	Monodehydroascorbate reductase	+				Xu et al 2013
Pisum sativum	P27456	Glutathione reductase		+			Creissen et al 1995
Populus alba	AB365529	Ribosomal protein S16-1	+				Ueda et al 2008
Populus alba	AB365530	Ribosomal protein S16-2	+				Ueda et al 2008
Solanum tuberosum	CAA44055	Cytochrome C1	+	+			Rödiger et al 2011
Toxoplasma gondii	AB118155.1	Pyruvate kinase II	+				Saito et al 2008
Toxoplasma gondii	AY176062	Superoxide dismutase	+				Pino et al 2007
Toxoplasma gondii	AAT68238	Aconitase	+				Pino et al 2007
Toxoplasma gondii	EF489425	Thioredoxin dependent peroxidase	+				Pino et al 2007
Zea mays	BG462707	Seryl-tRNA synthetase	+		+		Rokov-Plavec et al 2008
Zea mays	AAA33438	Brittle 1	+				Bahaji et al 2011
Mitochondria and Nucleus
Arabidopsis thaliana	At1g08130	DNA ligase 1	+				Sunderland et al 2006
Arabidopsis thaliana	At1g79430	Altered phloem development protein (APL1)	+				Carrie et al 2008
Arabidopsis thaliana	At2g41380	S-adenosyl-L-methionine dependent methyltransferase family protein	+				Van Aken et al 2009
Arabidopsis thaliana	At5g60960	PPR protein	+		+		Hammani et al 2011
Oryza sativa	Os01g68790	glycine-rich RNA binding protein	+				Xu et al 2013
Oryza sativa	Os12g31800	glycine-rich RNA binding protein	+				Xu et al 2013
Glycine max	Glyma01g45280	Protein of unknown function GmNMNa	+				Libault et al 2011
Mitochondria and Peroxisomes
Arabidopsis thaliana	At1g07180	Alternative NAD(P)H dehydrogenase (NDA1)	+		+		Carrie et al 2008
Arabidopsis thaliana	At2g14120	Dynamin-related protein 3B (DRP3B)	+				Hang and Hu 2008
Arabidopsis thaliana	At2g29990	Alternative NAD(P)H dehydrogenase (NDA2)	+				Carrie et al 2008
Arabidopsis thaliana	At2g38400	Alanine:glyoxylate aminotransferase	+				Carrie et al 2009
Arabidopsis thaliana	At3g08860	Alanine:glyoxylate aminotransferase	+				Carrie et al 2009
Arabidopsis thaliana	At3g55640	Mitochondrial substrate carrier family protein	+				Carrie et al 2009
Arabidopsis thaliana	At3g57090	Tetratripeptide repeat (TPR) protein	+				Hang and Hu 2008
Arabidopsis thaliana	At3g58840	Tropomyosin related protein	+				Aung and Hu 2011
Arabidopsis thaliana	At4g04320	Malonyl-CoA decarboxylase	+				Carrie et al 2009
Arabidopsis thaliana	At4g28220	Alternative NAD(P)H dehydrogenase (NDB1)	+				Carrie et al 2008
Arabidopsis thaliana	At4g33650	Dynamin-related protein 3A (DRP3A)	+				Arimura et al 2004
Arabidopsis thaliana	At4g39660	Alanine:glyoxylate aminotransferase	+				Carrie et al 2009
Arabidopsis thaliana	At5g12390	Tetratripeptide repeat (TPR) protein	+				Hang and Hu 2008
Arabidopsis thaliana	At5g23395	Mitochondrial import and assembly protein (Mia40)	+		+		Carrie et al 2010
Catharanthus roseus	EU135981	Iron dehydrogenase	+				Guirimand et al 2012	Also in Chloroplasts
Oryza sativa	Os03g21960	Alanine:glyoxylate aminotransferase	+				Xu et al 2013
Oryza sativa	Os04g44550	Mitochondrial import and assembly protein (Mia40)	+				Carrie et al 2010
Oryza sativa	Os05g39770	Alanine:glyoxylate aminotransferase	+				Xu et al 2013
Physcomitrella patens	Pp1s32_198V6	Alanine:glyoxylate aminotransferase	+				Xu et al 2013
Mitochondria and Cytoplasm
Arabidopsis thaliana	At1g13440	Glyceraldehyde-3-phosphate dehydrogenase (GAPC2)	+			+	Wojtera-Kwiczor et al 2012
Arabidopsis thaliana	At1g14610	Valine-tRNA synthetase	+				Souciet et al 1999
Arabidopsis thaliana	At1g29880	Glycine-tRNA synthetase	+				Duchene et al 2001
Arabidopsis thaliana	At3g04120	Glyceraldehyde-3-phosphate dehydrogenase (GAPC1)	+			+	Wojtera-Kwiczor et al 2012
Arabidopsis thaliana	At4g37930	Serine transhydroxymethyltransferase 1 (SHM1)	+				Zhou et al 2012
Arabidopsis thaliana	At5g26830	Threonyl-tRNA synthetase	+				Souciet et al 1999
Solanum lycopersicum	Solyc12g005860	Aconitase (SlAco3b)	+				Morgan et al 2013
Mitochondria and Endoplasmic reticulum
Arabidopsis thaliana	At4g16695	Protein of unknown function	+				Lee et al 2011
Mitochondria and Golgi
Arabidopsis thaliana	At3g58160	Class XI myosin gene	+				Reisen and Hanson 2007
Mitochondria and Plasma membrane
Arabidopsis thaliana	At3g01280	Voltage dependent anion channel protein (AtVDAC1)			+	+	Robert et al 2012
Arabidopsis thaliana	At5g15090	Voltage dependent anion channel protein (AtVDAC3)			+	+	Robert et al 2012
Arabidopsis thaliana	At5g67500	Voltage dependent anion channel protein (AtVDAC2)			+	+	Robert et al 2012
Chloroplasts and Peroxisomes
Arabidopsis thaliana	At1g13440	Acyl-activating enzyme 14 (AAE14)	+				Hooks et al 2012
Arabidopsis thaliana	At1g14610	Acyl-activating enzyme 18 (AAE18)	+				Hooks et al 2012
Arabidopsis thaliana	At1g29880	Acyl-activating enzyme 12 (AAE12)	+				Hooks et al 2012
Arabidopsis thaliana	At3g04120	Acyl-activating enzyme 11 (AAE11)	+				Hooks et al 2012
Arabidopsis thaliana	At4g37930	His triad family protein	+				Reumann et al 2009
Arabidopsis thaliana	At5g26830	Acyl-activating enzyme 5 (AAE5)	+				Hooks et al 2012
Arabidopsis thaliana	At5g23050	Acyl-activating enzyme 17 (AAE17)	+				Hooks et al 2012
Arabidopsis thaliana	At5g24400	6-Phosphogluconolactonase (PGL6)	+				Reumann et al 2007
Oryza sativa	Os08g43370	6-Phosphogluconolactonase (PGL6)	+				Xu et al 2013
Physcomitrella patens	Pp1s1_158V6	6-Phosphogluconolactonase (PGL6)	+				Xu et al 2013
Chloroplasts and Cytoplasm
Arabidopsis thaliana	At1g61850	Phospholipase:galactolipase	+				Holk et al 2002
Arabidopsis thaliana	At2g47730	Glutathione S-transferase F8 (GSTF8)	+	+			Thatcher et al 2007
Arabidopsis thaliana	At3g01090	SNF1 related protein kinase	+				Fragoso et al 2009
Arabidopsis thaliana	At3g50470	Homolog of RPW8	+				Lee et al 2011
Chloroplasts and Endoplasmic Reticulum
Arabidopsis thaliana	At1g06270	PPR protein	+				Narsai et al 2011
Arabidopsis thaliana	At1g68220	Protein of unknown function	+				Lee et al 2011
Arabidopsis thaliana	At1g74550	Cytochrome P450 family protein	+				Lee et al 2011
Arabidopsis thaliana	At1g77590	Long chain acyl-CoA synthetase 9 (LACS9)	+				Lee et al 2011
Arabidopsis thaliana	At3g49310	Major facilitator superfamily protein	+				Lee et al 2011
Arabidopsis thaliana	At3g50460	Homolog of RPW8	+				Lee et al 2011
Chlamydomonas reinhardtii	Cre02.g08820	RB60 Protein disulfide isomerase	+	+			Levitan et al 2005
Chloroplasts and Nucleus
Arabidopsis thaliana	At2g41180	Sigma factor binding protein (SIB2)	+				Lai et al 2011
Arabidopsis thaliana	At2g44940	AP2 domain transcription factor	+				Schwacke et al 2007
Arabidopsis thaliana	At3g56710	Sigma factor binding protein (SIB1)	+				Lai et al 2011
Arabidopsis thaliana	At5g09790	Trithorax related protein 5	+				Raynaud et al 2006
Peroxisomes and cytoskeleton
Arabidopsis thaliana	At3g19570	Snowy cotyledon 3 (Sco3)	+				Albrecht et al 2010

## Sheet: References
References
Abu-Abied M, Avisar D, Belausov E, Holdengreber V, Kam Z, Sadot E: Identification of an Arabidopsis unknown small membrane protein targeted to mitochondria, chloroplasts, and peroxisomes. Protoplasma 2009, 236(1-4):3-12.
Akashi K, Grandjean O, Small I: Potential dual targeting of an Arabidopsis archaebacterial-like histidyl-tRNA synthetase to mitochondria and chloroplasts. FEBS Lett 1998, 431(1):39-44.
Albrecht V, Simkova K, Carrie C, Delannoy E, Giraud E, Whelan J, Small ID, Apel K, Badger MR, Pogson BJ: The cytoskeleton and the peroxisomal-targeted snowy cotyledon3 protein are required for chloroplast development in Arabidopsis. Plant Cell 2010, 22(10):3423-3438.
Arimura S, Aida GP, Fujimoto M, Nakazono M, Tsutsumi N: Arabidopsis dynamin-like protein 2a (ADL2a), like ADL2b, is involved in plant mitochondrial division. Plant Cell Physiol 2004, 45(2):236-242.
Aung K, Hu J: The Arabidopsis tail-anchored protein PEROXISOMAL AND MITOCHONDRIAL DIVISION FACTOR1 is involved in the morphogenesis and proliferation of peroxisomes and mitochondria. Plant Cell 2011, 23(12):4446-4461.
Babiychuk E, Muller F, Eubel H, Braun HP, Frentzen M, Kushnir S: Arabidopsis phosphatidylglycerophosphate synthase 1 is essential for chloroplast differentiation, but is dispensable for mitochondrial function. Plant J 2003, 33(5):899-909.
Bahaji A, Ovecka M, Barany I, Risueno MC, Munoz FJ, Baroja-Fernandez E, Montero M, Li J, Hidalgo M, Sesma MT et al: Dual targeting to mitochondria and plastids of AtBT1 and ZmBT1, two members of the mitochondrial carrier family. Plant Cell Physiol 2011, 52(4):597-609.
Balsemao-Pires E, Jaillais Y, Olson BJ, Andrade LR, Umen JG, Chory J, Sachetto-Martins G: The Arabidopsis translocator protein (AtTSPO) is regulated at multiple levels in response to salt stress and perturbations in tetrapyrrole metabolism. BMC Plant Biol 2011, 11:108.
Baudisch B, Klosgen RB: Dual targeting of a processing peptidase into both endosymbiotic organelles mediated by a transport signal of unusual architecture. Mol Plant 2012, 5(2):494-503.
Bentolila S, Heller WP, Sun T, Babina AM, Friso G, van Wijk KJ, Hanson MR: RIP1, a member of an Arabidopsis protein family, interacts with the protein RARE1 and broadly affects RNA editing. Proc Natl Acad Sci U S A 2012, 109(22):E1453-1461.
Berglund AK, Spanning E, Biverstahl H, Maddalo G, Tellgren-Roth C, Maler L, Glaser E: Dual targeting to mitochondria and chloroplasts: characterization of Thr-tRNA synthetase targeting peptide. Mol Plant 2009, 2(6):1298-1309.
Berthome R, Thomasset M, Maene M, Bourgeois N, Froger N, Budar F: pur4 mutations are lethal to the male, but not the female, gametophyte and affect sporophyte development in Arabidopsis. Plant Physiol 2008, 147(2):650-660.
Bhushan S, Stahl A, Nilsson S, Lefebvre B, Seki M, Roth C, McWilliam D, Wright SJ, Liberles DA, Shinozaki K et al: Catalysis, subcellular localization, expression and evolution of the targeting peptides degrading protease, AtPreP2. Plant Cell Physiol 2005, 46(6):985-996.
Carrie C, Giraud E, Duncan O, Xu L, Wang Y, Huang S, Clifton R, Murcha M, Filipovska A, Rackham O et al: Conserved and novel functions for Arabidopsis thaliana MIA40 in assembly of proteins in mitochondria and peroxisomes. J Biol Chem 2010, 285(46):36138-36148.
Carrie C, Kuhn K, Murcha MW, Duncan O, Small ID, O'Toole N, Whelan J: Approaches to defining dual-targeted proteins in Arabidopsis. Plant J 2009, 57(6):1128-1139.
Carrie C, Murcha MW, Kuehn K, Duncan O, Barthet M, Smith PM, Eubel H, Meyer E, Day DA, Millar AH et al: Type II NAD(P)H dehydrogenases are targeted to mitochondria and chloroplasts or peroxisomes in Arabidopsis thaliana. FEBS Lett 2008, 582(20):3073-3079.
Chabregas SM, Luche DD, Farias LP, Ribeiro AF, van Sluys MA, Menck CF, Silva-Filho MC: Dual targeting properties of the N-terminal signal sequence of Arabidopsis thaliana THI1 protein to mitochondria and chloroplasts. Plant Mol Biol 2001, 46(6):639-650.
Chew O, Whelan J, Millar AH: Molecular definition of the ascorbate-glutathione cycle in Arabidopsis mitochondria reveals dual targeting of antioxidant defenses in plants. J Biol Chem 2003, 278(47):46869-46877.
Cho HS, Lee SS, Kim KD, Hwang I, Lim JS, Park YI, Pai HS: DNA gyrase is involved in chloroplast nucleoid partitioning. Plant Cell 2004, 16(10):2665-2682.
Christensen AC, Lyznik A, Mohammed S, Elowsky CG, Elo A, Yule R, Mackenzie SA: Dual-domain, dual-targeting organellar protein presequences in Arabidopsis can use non-AUG start codons. Plant Cell 2005, 17(10):2805-2816.
Creissen G, Reynolds H, Xue Y, Mullineaux P: Simultaneous targeting of pea glutathione reductase and of a bacterial fusion protein to chloroplasts and mitochondria in transgenic tobacco. The Plant journal : for cell and molecular biology 1995, 8(2):167-175.
Dinkins R, Conn H, Dirk L, Williams M, Houtz R: The Arabidopsis thaliana peptide deformylase 1 protein is localized to both mitochondria and chloroplasts. Plant Science 2003, 165(4):751-758.
Drobniewski F: Pathology: is it well taught? A medical student's view. J R Soc Med 1991, 84(6):334-335.
Duchene AM, Giritch A, Hoffmann B, Cognat V, Lancelin D, Peeters NM, Zaepfel M, Marechal-Drouard L, Small ID: Dual targeting is the rule for organellar aminoacyl-tRNA synthetases in Arabidopsis thaliana. Proc Natl Acad Sci U S A 2005, 102(45):16484-16489.
Duchene AM, Peeters N, Dietrich A, Cosset A, Small ID, Wintz H: Overlapping destinations for two dual targeted glycyl-tRNA synthetases in Arabidopsis thaliana and Phaseolus vulgaris. J Biol Chem 2001, 276(18):15275-15283.
Ducluzeau AL, Wamboldt Y, Elowsky CG, Mackenzie SA, Schuurink RC, Basset GJ: Gene network reconstruction identifies the authentic trans-prenyl diphosphate synthase that makes the solanesyl moiety of ubiquinone-9 in Arabidopsis. Plant J 2012, 69(2):366-375.
Estavillo GM, Crisp PA, Pornsiriwong W, Wirtz M, Collinge D, Carrie C, Giraud E, Whelan J, David P, Javot H et al: Evidence for a SAL1-PAP chloroplast retrograde pathway that functions in drought and high light signaling in Arabidopsis. Plant Cell 2011, 23(11):3992-4012.
Fragoso S, Espindola L, Paez-Valencia J, Gamboa A, Camacho Y, Martinez-Barajas E, Coello P: SnRK1 isoforms AKIN10 and AKIN11 are differentially regulated in Arabidopsis plants under phosphate starvation. Plant Physiol 2009, 149(4):1906-1916.
Giglione C, Serero A, Pierre M, Boisson B, Meinnel T: Identification of eukaryotic peptide deformylases reveals universality of N-terminal protein processing mechanisms. EMBO J 2000, 19(21):5916-5929.
Guirimand G, Guihur A, Phillips MA, Oudin A, Glevarec G, Melin C, Papon N, Clastre M, St-Pierre B, Rodriguez-Concepcion M et al: A single gene encodes isopentenyl diphosphate isomerase isoforms targeted to plastids, mitochondria and peroxisomes in Catharanthus roseus. Plant Mol Biol 2012, 79(4-5):443-459.
Hammani K, Gobert A, Hleibieh K, Choulier L, Small I, Giege P: An Arabidopsis dual-localized pentatricopeptide repeat protein interacts with nuclear proteins involved in gene expression regulation. Plant Cell 2011, 23(2):730-740.
Hedtke B, Borner T, Weihe A: One RNA polymerase serving two genomes. EMBO Rep 2000, 1(5):435-440.
Hirakawa Y, Burki F, Keeling PJ: Dual targeting of aminoacyl-tRNA synthetases to the mitochondrion and complex plastid in chlorarachniophytes. J Cell Sci 2012, 125(Pt 24):6176-6184.
Holk A, Rietz S, Zahn M, Quader H, Scherer GF: Molecular identification of cytosolic, patatin-related phospholipases A from Arabidopsis with potential functions in plant signal transduction. Plant Physiol 2002, 130(1):90-101.
Hooks KB, Turner JE, Graham IA, Runions J, Hooks MA: GFP-tagging of Arabidopsis acyl-activating enzymes raises the issue of peroxisome-chloroplast import competition versus dual localization. J Plant Physiol 2012, 169(16):1631-1638.
Iglesias-Baena I, Barranco-Medina S, Sevilla F, Lazaro JJ: The dual-targeted plant sulfiredoxin retroreduces the sulfinic form of atypical mitochondrial peroxiredoxin. Plant Physiol 2011, 155(2):944-955.
Ishikawa M, Fujiwara M, Sonoike K, Sato N: Orthogenomics of photosynthetic organisms: bioinformatic and experimental analysis of chloroplast proteins of endosymbiont origin in Arabidopsis and their counterparts in Synechocystis. Plant Cell Physiol 2009, 50(4):773-788.
Jamai A, Salome PA, Schilling SH, Weber AP, McClung CR: Arabidopsis photorespiratory serine hydroxymethyltransferase activity requires the mitochondrial accumulation of ferredoxin-dependent glutamate synthase. Plant Cell 2009, 21(2):595-606.
Keren I, Bezawork-Geleta A, Kolton M, Maayan I, Belausov E, Levy M, Mett A, Gidoni D, Shaya F, Ostersetzer-Biran O: AtnMat2, a nuclear-encoded maturase required for splicing of group-II introns in Arabidopsis mitochondria. RNA 2009, 15(12):2299-2311.
Kleine T, Lockhart P, Batschauer A: An Arabidopsis protein closely related to Synechocystis cryptochrome is targeted to organelles. Plant J 2003, 35(1):93-103.
Kobayashi Y, Dokiya Y, Sugita M: Dual targeting of phage-type RNA polymerase to both mitochondria and plastids is due to alternative translation initiation in single transcripts. Biochem Biophys Res Commun 2001, 289(5):1106-1113.
Kubo N, Arimura S: Discovery of the rpl10 gene in diverse plant mitochondrial genomes and its probable replacement by the nuclear gene for chloroplast RPL10 in two lineages of angiosperms. DNA Res 2010, 17(1):1-9.
Lai Z, Li Y, Wang F, Cheng Y, Fan B, Yu JQ, Chen Z: Arabidopsis sigma factor binding proteins are activators of the WRKY33 transcription factor in plant defense. Plant Cell 2011, 23(10):3824-3841.
Lange PR, Geserick C, Tischendorf G, Zrenner R: Functions of chloroplastic adenylate kinases in Arabidopsis. Plant Physiol 2008, 146(2):492-504.
Lee J, Lee H, Kim J, Lee S, Kim DH, Kim S, Hwang I: Both the hydrophobicity and a positively charged region flanking the C-terminal region of the transmembrane domain of signal-anchored proteins play critical roles in determining their targeting specificity to the endoplasmic reticulum or endosymbiotic organelles in Arabidopsis cells. Plant Cell 2011, 23(4):1588-1607.
Levitan A, Trebitsh T, Kiss V, Pereg Y, Dangoor I, Danon A: Dual targeting of the protein disulfide isomerase RB60 to the chloroplast and the endoplasmic reticulum. Proc Natl Acad Sci U S A 2005, 102(17):6225-6230.
Libault M, Govindarajulu M, Berg RH, Ong YT, Puricelli K, Taylor CG, Xu D, Stacey G: A dual-targeted soybean protein is involved in Bradyrhizobium japonicum infection of soybean root hair and cortical cells. Mol Plant Microbe Interact 2011, 24(9):1051-1060.
Logan DC: Plant mitochondrial dynamics. Biochim Biophys Acta 2006, 1763(5-6):430-441.
Machettira AB, Gross LE, Sommer MS, Weis BL, Englich G, Tripp J, Schleiff E: The localization of Tic20 proteins in Arabidopsis thaliana is not restricted to the inner envelope membrane of chloroplasts. Plant Mol Biol 2011, 77(4-5):381-390.
Matsushima R, Tang LY, Zhang L, Yamada H, Twell D, Sakamoto W: A conserved, Mg(2)+-dependent exonuclease degrades organelle DNA during Arabidopsis pollen development. Plant Cell 2011, 23(4):1608-1624.
McKinnon DJ, Brzezowski P, Wilson KE, Gray GR: Mitochondrial and chloroplastic targeting signals of NADP+-dependent isocitrate dehydrogenase. Biochem Cell Biol 2009, 87(6):963-974.
Melonek J, Matros A, Trosch M, Mock HP, Krupinska K: The core of chloroplast nucleoids contains architectural SWIB domain proteins. Plant Cell 2012, 24(7):3060-3073.
Menand B, Marechal-Drouard L, Sakamoto W, Dietrich A, Wintz H: A single gene of chloroplast origin codes for mitochondrial and chloroplastic methionyl-tRNA synthetase in Arabidopsis thaliana. Proc Natl Acad Sci U S A 1998, 95(18):11014-11019.
Mitschke J, Fuss J, Blum T, Hoglund A, Reski R, Kohlbacher O, Rensing SA: Prediction of dual protein targeting to plant organelles. New Phytol 2009, 183(1):224-235.
Moon S, Giglione C, Lee DY, An S, Jeong DH, Meinnel T, An G: Rice peptide deformylase PDF1B is crucial for development of chloroplasts. Plant Cell Physiol 2008, 49(10):1536-1546.
Morgan MJ, Osorio S, Gehl B, Baxter CJ, Kruger NJ, Ratcliffe RG, Fernie AR, Sweetlove LJ: Metabolic engineering of tomato fruit organic acid content guided by biochemical analysis of an introgression line. Plant Physiol 2013, 161(1):397-407.
Morgante CV, Rodrigues RA, Marbach PA, Borgonovi CM, Moura DS, Silva-Filho MC: Conservation of dual-targeted proteins in Arabidopsis and rice points to a similar pattern of gene-family evolution. Mol Genet Genomics 2009, 281(5):525-538.
Nakamura T, Yamaguchi Y, Sano H: Plant mercaptopyruvate sulfurtransferases: molecular cloning, subcellular localization and enzymatic activities. Eur J Biochem 2000, 267(17):5621-5630.
Narsai R, Law SR, Carrie C, Xu L, Whelan J: In-depth temporal transcriptome profiling reveals a crucial developmental switch with roles for RNA processing and organelle metabolism that are essential for germination in Arabidopsis. Plant Physiol 2011, 157(3):1342-1362.
Nilsson A, Olsson T, Ulfstedt M, Thelander M, Ronne H: Two novel types of hexokinases in the moss Physcomitrella patens. BMC Plant Biol 2011, 11:32.
Ono Y, Sakai A, Takechi K, Takio S, Takusagawa M, Takano H: NtPolI-like1 and NtPolI-like2, bacterial DNA polymerase I homologs isolated from BY-2 cultured tobacco cells, encode DNA polymerases engaged in DNA replication in both plastids and mitochondria. Plant Cell Physiol 2007, 48(12):1679-1692.
Ostersetzer O, Kato Y, Adam Z, Sakamoto W: Multiple intracellular locations of Lon protease in Arabidopsis: evidence for the localization of AtLon4 to chloroplasts. Plant Cell Physiol 2007, 48(6):881-885.
Peeters N, Small I: Dual targeting to mitochondria and chloroplasts. Biochim Biophys Acta 2001, 1541(1-2):54-63.
Peeters NM, Chapron A, Giritch A, Grandjean O, Lancelin D, Lhomme T, Vivrel A, Small I: Duplication and quadruplication of Arabidopsis thaliana cysteinyl- and asparaginyl-tRNA synthetase genes of organellar origin. J Mol Evol 2000, 50(5):413-423.
Pino P, Foth BJ, Kwok LY, Sheiner L, Schepers R, Soldati T, Soldati-Favre D: Dual targeting of antioxidant and metabolic enzymes to the mitochondrion and the apicoplast of Toxoplasma gondii. PLoS Pathog 2007, 3(8):e115.
Pujol C, Bailly M, Kern D, Marechal-Drouard L, Becker H, Duchene AM: Dual-targeted tRNA-dependent amidotransferase ensures both mitochondrial and chloroplastic Gln-tRNAGln synthesis in plants. Proc Natl Acad Sci U S A 2008, 105(17):6481-6485.
Quesada V, Sarmiento-Manus R, Gonzalez-Bayon R, Hricova A, Perez-Marcos R, Gracia-Martinez E, Medina-Ruiz L, Leyva-Diaz E, Ponce MR, Micol JL: Arabidopsis RUGOSA2 encodes an mTERF family member required for mitochondrion, chloroplast and leaf development. Plant J 2011, 68(4):738-753.
Raynaud C, Sozzani R, Glab N, Domenichini S, Perennes C, Cella R, Kondorosi E, Bergounioux C: Two cell-cycle regulated SET-domain proteins interact with proliferating cell nuclear antigen (PCNA) in Arabidopsis. Plant J 2006, 47(3):395-407.
Reisen D, Hanson MR: Association of six YFP-myosin XI-tail fusions with mobile plant cell organelles. BMC Plant Biol 2007, 7:6.
Reumann S, Babujee L, Ma C, Wienkoop S, Siemsen T, Antonicelli GE, Rasche N, Luder F, Weckwerth W, Jahn O: Proteome analysis of Arabidopsis leaf peroxisomes reveals novel targeting peptides, metabolic pathways, and defense mechanisms. Plant Cell 2007, 19(10):3170-3193.
Reumann S, Quan S, Aung K, Yang P, Manandhar-Shrestha K, Holbrook D, Linka N, Switzenberg R, Wilkerson CG, Weber AP et al: In-depth proteome analysis of Arabidopsis leaf peroxisomes combined with in vivo subcellular targeting verification indicates novel metabolic and regulatory functions of peroxisomes. Plant Physiol 2009, 150(1):125-143.
Richter U, Kiessling J, Hedtke B, Decker E, Reski R, Borner T, Weihe A: Two RpoT genes of Physcomitrella patens encode phage-type RNA polymerases with dual targeting to mitochondria and plastids. Gene 2002, 290(1-2):95-105.
Rigas S, Daras G, Tsitsekian D, Hatzopoulos P: The multifaceted role of Lon proteolysis in seedling establishment and maintenance of plant organelle function: living from protein destruction. Physiol Plant 2012, 145(1):215-223.
Robert N, d'Erfurth I, Marmagne A, Erhardt M, Allot M, Boivin K, Gissot L, Monachello D, Michaud M, Duchene AM et al: Voltage-dependent-anion-channels (VDACs) in Arabidopsis have a dual localization in the cell but show a distinct role in mitochondria. Plant Mol Biol 2012, 78(4-5):431-446.
Rodiger A, Baudisch B, Langner U, Klosgen RB: Dual targeting of a mitochondrial protein: the case study of cytochrome c1. Mol Plant 2011, 4(4):679-687.
Rokov-Plavec J, Dulic M, Duchene AM, Weygand-Durasevic I: Dual targeting of organellar seryl-tRNA synthetase to maize mitochondria and chloroplasts. Plant Cell Rep 2008, 27(7):1157-1168.
Saito T, Nishi M, Lim MI, Wu B, Maeda T, Hashimoto H, Takeuchi T, Roos DS, Asai T: A novel GDP-dependent pyruvate kinase isozyme from Toxoplasma gondii localizes to both the apicoplast and the mitochondrion. J Biol Chem 2008, 283(20):14041-14052.
Schwacke R, Fischer K, Ketelsen B, Krupinska K, Krause K: Comparative survey of plastid and mitochondrial targeting properties of transcription factors in Arabidopsis and rice. Mol Genet Genomics 2007, 277(6):631-646.
Souciet G, Menand B, Ovesna J, Cosset A, Dietrich A, Wintz H: Characterization of two bifunctional Arabdopsis thaliana genes coding for mitochondrial and cytosolic forms of valyl-tRNA synthetase and threonyl-tRNA synthetase by alternative use of two in-frame AUGs. Eur J Biochem 1999, 266(3):848-854.
Sun F, Carrie C, Law S, Murcha MW, Zhang R, Law YS, Suen PK, Whelan J, Lim BL: AtPAP2 is a tail-anchored protein in the outer membrane of chloroplasts and mitochondria. Plant Signal Behav 2012, 7(8):927-932.
Sunderland PA, West CE, Waterworth WM, Bray CM: An evolutionarily conserved translation initiation mechanism regulates nuclear or mitochondrial targeting of DNA ligase 1 in Arabidopsis thaliana. Plant J 2006, 47(3):356-367.
Taira M, Valtersson U, Burkhardt B, Ludwig RA: Arabidopsis thaliana GLN2-encoded glutamine synthetase is dual targeted to leaf mitochondria and chloroplasts. Plant Cell 2004, 16(8):2048-2058.
Tanz SK, Castleden I, Hooper CM, Vacher M, Small I, Millar HA: SUBA3: a database for integrating experimentation and prediction to define the SUBcellular location of proteins in Arabidopsis. Nucleic Acids Res 2013, 41(Database issue):D1185-1191.
Thatcher LF, Carrie C, Andersson CR, Sivasithamparam K, Whelan J, Singh KB: Differential gene expression and subcellular targeting of Arabidopsis glutathione S-transferase F8 is achieved through alternative transcription start sites. J Biol Chem 2007, 282(39):28915-28928.
Ueda M, Nishikawa T, Fujimoto M, Takanashi H, Arimura S, Tsutsumi N, Kadowaki K: Substitution of the gene for chloroplast RPS16 was assisted by generation of a dual targeting signal. Mol Biol Evol 2008, 25(8):1566-1575.
Van Aken O, Zhang B, Carrie C, Uggalla V, Paynter E, Giraud E, Whelan J: Defining the mitochondrial stress response in Arabidopsis thaliana. Mol Plant 2009, 2(6):1310-1324.
von Braun SS, Sabetti A, Hanic-Joyce PJ, Gu J, Schleiff E, Joyce PB: Dual targeting of the tRNA nucleotidyltransferase in plants: not just the signal. J Exp Bot 2007, 58(15-16):4083-4093.
Wall MK, Mitchenall LA, Maxwell A: Arabidopsis thaliana DNA gyrase is targeted to chloroplasts and mitochondria. Proc Natl Acad Sci U S A 2004, 101(20):7821-7826.
Wojtera-Kwiczor J, Gross F, Leffers HM, Kang M, Schneider M, Scheibe R: Transfer of a Redox-Signal through the Cytosol by Redox-Dependent Microcompartmentation of Glycolytic Enzymes at Mitochondria and Actin Cytoskeleton. Front Plant Sci 2012, 3:284.
Xu L, Carrie C, Law SR, Murcha MW, Whelan J: Acquisition, conservation, and loss of dual-targeted proteins in land plants. Plant Physiol 2013, 161(2):644-662.
Xu XM, Moller SG: AtSufE is an essential activator of plastidic and mitochondrial desulfurases in Arabidopsis. EMBO J 2006, 25(4):900-909.
Yao J, Roy-Chowdhury S, Allison LA: AtSig5 is an essential nucleus-encoded Arabidopsis sigma-like factor. Plant Physiol 2003, 132(2):739-747.
Zaegel V, Guermann B, Le Ret M, Andres C, Meyer D, Erhardt M, Canaday J, Gualberto JM, Imbault P: The plant-specific ssDNA binding protein OSB1 is involved in the stoichiometric transmission of mitochondrial DNA in Arabidopsis. Plant Cell 2006, 18(12):3548-3563.
Zhang XC, Hu JP: FISSION1A and FISSION1B proteins mediate the fission of peroxisomes and mitochondria in Arabidopsis. Mol Plant 2008, 1(6):1036-1047.
Zhou H, Zhao J, Yang Y, Chen C, Liu Y, Jin X, Chen L, Li X, Deng XW, Schumaker KS et al: Ubiquitin-specific protease16 modulates salt tolerance in Arabidopsis by regulating Na(+)/H(+) antiport activity and serine hydroxymethyltransferase stability. Plant Cell 2012, 24(12):5106-5122.
