# Supplementary material for: The dual targeting ability of type II NAD(P)H dehydrogenases arose early in land plant evolution
Source: BMC Plant Biol. 2013 Jul 10;13:100. doi: 10.1186/1471-2229-13-100 (PMC3716789; doi:10.1186/1471-2229-13-100)
Supplement: Additional file 2 — Subcellular localizations of Arabidopsis, rice and Physcomitrella NDC type proteins. Summary of subcellular localization data of plant NAD(P)H dehydrogenases. Indicated is which species and accession number for each protein. The predicted and confirmed subcellular localizations of each protein are indicated. Also shown are the known Peroxisomal type 1 (PTS1) targeting signals from plants which are ordered by the classification from the Araperox database. Blue colour indicates the PTS1 classification. M = mitochondrial, Pl = plastid and Px = peroxisomal. [file 1471-2229-13-100-S2.xls]

## Sheet: Table 1 - Table 1
	Species	Accession/Locus	Protein name	Prediction							Experimental localizations	References
				Predotar	TargetP	WolfPSORT	ATP	PTS1 predictor	PredPlantPTS1	AraPx
NDA	Arabidopsis thaliana	AT1G07180	AtNDA1	M	M	Pl	0.29542	Tw	yes/99.9%	TTFVFGRDISRI	M + Px	Carrie et al., 2008
	Arabidopsis thaliana	AT2G29990	AtNDA2	M	M	Pl	0.33188	Tw	yes/99.5%	TTFVFGRDISRI	M + Px	Carrie et al., 2008
	Oryza sativa	LOC_Os07g37730	OsNDA1	M	M	Pl	0.54575	NT	no/0.0%	TLVFGRDNTRIG	M	this study
	Oryza sativa	LOC_Os01g61410	OsNDA2	M	M	Pl	0.43328	Tw	yes/99.9%	TTLLFGRDISRI	M + Px	this study
	Picea glauca	BT106024	PgNDA	M	M	Pl	0.5	NT	no/0.0%	ASVGRYEGNIVF
	Physcomitrella patens	Pp1s28_387V6	PpNDA1	M	M	Pl	0.46451	Tw	no/4.6%	TTFLFGRDISRF	M + Px	this study
	Physcomitrella patens	Pp1s120_70V6	PpNDA2	M	M	Pl	0.69194	Tw	no/0.3%	TTFIFGRDISRF	M + Px	this study
	Chlamydomonas reinhardtii	Cre01.g072650	CrNDA1	Pl	Pl	Pl	0.38394	NT	no/0.5%	ITMIFGRDLSRW	M	Lecler et al., 2012
	Chlamydomonas reinhardtii	Cre33.g782800	CrNDA2	-	M	Pl	0.56652	Tw	no/6.3%	RTKIFGRDISRV	Pl	Jans et al., 2008, Desplats et al ., 2009
	Chlamydomonas reinhardtii	Cre05.g232200	CrNDA3	M	Pl	M	0.59813	NT	no/0.0%	KTRVFGRDISLF	Pl	Terashima et al., 2010
	Glycine max	Glyma02g39280	GmNDA1	M	M	Pl	0.54575	Tw	Yes/100%	TTLVFGRDISRI
	Glycine max	Glyma07g31050	GmNDA2	M	M	M	0.44061	NT	no/0%	TLVFGRDNSRIG
	Glycine max	Glyma08g06260	GmNDA3		-	Px	0.48379	NT	yes/100%	TTLVFGRDNSRI
	Glycine max	Glyma11g27280	GmNDA4	M	M	M	0.4889	T	yes/100%	TTVVFGRDISRL
	Glycine max	Glyma14g37400	GmNDA5	M	M	M	0.51415	Tw	yes/100%	TTLVFGRDISRI
	Glycine max	Glyma18g06920	GmNDA6	M	M	M	0.35055	T	yes/100%	TTVVFGRDISRL
	Populus tichocarpa	POPTR_0004s03640	PtNDA1	M	M	Pl	0.46302	NT	no/0.0%	TLVFGRDNSRIG
	Populus tichocarpa	POPTR_0009s05180	PtNDA2	M	M	M	0.55303	Tw	yes/99.9%	TTFVFGRDISRI
	Solanum tuberosum	CAB52796	StNDA1	M	Pl	Px	0.4538	Tw	yes/100%	TTLVFGRDISRI
	Selaginella moellendorffii	231541	SmNDA1	-	M	Pl	0.59048	Tw	no/14.6%	TTFVFGRDISRF
	Vitis vinifera	GSVIVT01005840001	VvNDA1	M	M	Pl	0.58844	NT	no/0%	TLVFGRDNSRIG
	Vitis vinifera	GSVIVT01020362001	VvNDA2	M	S	Pl	0.41985	NT	no/0%	CNQLGNNFCVWS
	Vitis vinifera	GSVIVT01024722001	VvNDA3	M	Pl	Pl	0.80435	Tw	yes/99.9%	TTFVFGRDISRI
	Volvox carteri	Vocar20012872m	VcNDA1	-	-	-	0.38893	NT	no/0.0%	TGTGRGGYGCVG
	Volvox carteri	Vocar20004243m	VcNDA2	ER	M	Pl	0.54731	NT	no/0.0%	RCTLQVRRTKAQ
	Volvox carteri	Vocar20011221m	VcNDA3	ER	S	ER	0.04318	NT	no/0.6%	VTMLFGRDLSRW
	Zea mays	GRMZM2G041418	ZmNDA1	M	M	Pl	0.41985	NT	no/0.0%	TLVFGRDNTRIG
	Zea mays	GRMZM2G069260	ZmNDA2	M	M	M	0.38394	Tw	yes/99.9%	TTLLFGRDISRI
NDB	Arabidopsis thaliana	AT4G28220	AtNDB1	M	M	Cyto	0.14637	NT	yes/99.9%	RRYIFGRDSSRI	M + Px	Carrie et al., 2008
	Arabidopsis thaliana	AT4G05020	AtNDB2	-	-	Cyto	0.61753	NT	no/2.2%	RRFIFGRDSSSI	M	Carrie et al., 2008
	Arabidopsis thaliana	AT4G21490	AtNDB3	-	-	Cyto	0.69921	NT	yes/99.9%	RRFIFGRDSSRI
	Arabidopsis thaliana	AT2G20800	AtNDB4	-	M	Pl	0.64217	Tw	no/0.6%	RRFVFGRDSSSI	M	Carrie et al., 2008
	Oryza sativa	LOC_Os06g47000	OsNDB1	M	M	Cyto	0.22408	NT	yes/99.8%	RRFIFGRDSSRI	M + Px	this study
	Oryza sativa	LOC_Os05g26660	OsNDB2	M	M	Pl	0.41815	NT	yes/94.3%	RRFIYGRDSSSL	M + Px	this study
	Picea glauca	BT118340	PgNDB	-	-	-	-	NT	no/0.0%	LPCKVLQSNGQV
	Physcomitrella patens	Pp1s36_207V6	PpNDB1	M	M	Pl	0.8383	T	yes/100%	KRFVFGRDSSRM	M + Pl + Px	this study
	Physcomitrella patens	Pp1s65_201V6	PpNDB2	M	M	Pl	0.75607	T	yes/100%	KRFVFGRDSSRM	M + Pl + Px	this study
	Physcomitrella patens	Pp1s82_154V6	PpNDB3	M	M	Cyto	0.29338	NT	no/0.0%	RMFFGRDSSRVE	M	this study
	Glycine max	Glyma06g45340	GmNDB1	-	S	Cyto	0.42189	NT	yes/99.9%	RRFIFGRDSSKI
	Glycine max	Glyma07g30920	GmNDB2	-	M	Cyto	0.52957	NT	no/0.2%	RRFIFGRDSSQI
	Glycine max	Glyma08g06380	GmNDB3	-	M	Cyto	0.52957	NT	no/0.2%	RRFIFGRDSSQI
	Glycine max	Glyma12g11680	GmNDB4	-	-	ER	0.60435	NT	yes/99.9%	RRFIFGRDSSKI
	Glycine max	Glyma12g11690	GmNDB5	-	-	N	0.47116	NT	no/1.9%	RRFIFGRDSSRV
	Glycine max	Glyma13g32030	GmNDB6	-	M	Cyto	0.31121	NT	no/0.2%	RRFIFGRDSSSI
	Glycine max	Glyma15g07290	GmNDB7	-	M	Cyto	0.31121	NT	no/0.2%	RRFIFGRDSSSI
	Populus tichocarpa	POPTR_0013s14340	PtNDB1	-	M	Cyto	0.60435	Tw	yes/99.9%	RRSIFGRDSSRI
	Populus tichocarpa	POPTR_0013s14350	PtNDB2	-	M	Pl	0.6291	NT	yes/99.9%	RKFIFGRDSSKI
	Populus tichocarpa	POPTR_0013s14330	PtNDB3	M	M	Cyto	0.4171	NT	yes/99.8%	RRFIFGRDSSRI
	Populus tichocarpa	POPTR_0004s03410	PtNDB4	-	-	Cyto	0.32521	Tw	yes/99.9%	RRFVFGRDSSRI
	Populus tichocarpa	POPTR_0011s04220	PtNDB5	-	-	Cyto	0.19874	NT	no/0.0%	RRFVFGRDSSGI
	Selaginella moellendorffii	107483	SmNDB1	-	-	Cyto	0.34189	NT	no/0.0%	KRFVFGRDSTRI
	Solanum tuberosum	CAB52797	StNDB1	M	S	N	0.51098	NT	yes/100%	RRYIFGRDSSRI
	Vitis vinifera	GSVIVT01030007001	VvNDB1	-	-	Pl	0.42084	NT	yes/99.9%	RRFIFGRDSSRI
	Vitis vinifera	GSVIVT01030008001	VvNDB2	M	S	Plas	0.51098	NT	yes/99.8%	RRFIFGRDSSRI
	Zea mays	GRMZM2G322328	ZmNDB1	M	M	Cyto	0.57175	NT	yes/99.8%	RRFIFGRDSSRI
	Zea mays	GRMZM2G563190	ZmNDB2	Pl	M	Pl	0.46028	NT	no/0.6%	RRFIFGRDSSSI
	Zea mays	GRMZM2G090487	ZmNDB3	M	M	M	0.46028	NT	no/0.6%	RRFIFGRDSSSI
	Zea mays	GRMZM2G145972	ZmNDB4	-	M	Cyto	0.4487	NT	no/0.1%	RRFIFGRDSSCI
NDC	Arabidopsis thaliana	AT5G08740	AtNDC1	Pl	Pl	Pl	0.47646	NT	no/0.0%	LQSNLTKVLSGS	M + Pl	Carrie et al., 2008
	Oryza sativa	LOC_Os06g11140	OsNDC1	Pl	Pl	Pl	0.76672	NT	no/0.0%	LQNAVSSMLTSP	M + Pl	this study
	Picea glauca	BT111353	PgNDC1	-	-	-	-	NT	no/0.0%	VLQSATTQALGS
	Physcomitrella patens	Pp1s101_24V6	PpNDC1	Pl	Pl	Pl	0.31409	NT	no/0.0%	NSLIEAADAILK	Pl	this study
	Chlamydomonas reinhardtii	Cre16.g671000	CrNDA5	-	M	Pl	0.65448	NT	no/0.0%	EAAAALAGGSRR
	Glycine max	Glyma05g32900	GmNDC1	Pl	Pl	Pl	0.52883	NT	no/0.0%	LQSTLYKVLSGS
	Glycine max	Glyma08g00520	GmNDC2	-	M	Pl	0.57175	NT	no/0.0%	LQSTLYKVVSGS
	Populus tichocarpa	POPTR_0007s04850	PtNDC1	Pl	Pl	Pl	0.52858	NT	no/0.0%	IQSTLSKVLSGS
	Selaginella moellendorffii	268023	SmNDC1	Pl	Pl	Pl	0.58519	NT	no/0.0%	VQGTVLSLAQKS
	Vitis vinifera	GSVIVT01022367001	VvNDC1	Pl	Pl	Pl	0.56652	NT	no/0.0%	VQSSVIKVLSGS
	Volvox carteri	Vocar20001575m	VcNDC1	Pl	Pl	Pl	0.41928	NT	no/0.0%	RCVRLPAVVFVV
	Zea mays	GRMZM2G080044	ZmNDC1	M	Pl	Pl	0.45779	NT	no/0.0%	QNAVSNTLTGSS
	Escherichia coli	NP_415627	Nadh(E.coli)	-	-	Cyto	0.23987	NT	no/0.0%	INRVIRPRLKLH
	Saccharomyces cerevisiae	NP_013586	ScNDI1	M	M	M	0.67322	NT	no/0.0%	LAFFKRDFFKGL	M	Reinders et al., 2006
	Saccharomyces cerevisiae	NP_013865	ScNDE1	M	M	M	0.29542	NT	no/2.8%	AKVYFLGRDSSI	M	Reinders et al., 2006
	Saccharomyces cerevisiae	NP_010198	ScNDE2	M	M	M	0.42133	NT	no/0.0%	TKVYFLGRDSSV	M	Reinders et al., 2006
	Synechocystis sp. PCC 6803	NP_441103	Ndh1(Synechocystis1)	-	M	Pl	0.16772	NT	no/0.0%	RPLGDWLKNEPS
	Synechocystis sp. PCC 6803	NP_442910	Ndh2(Synechocystis2)	Pl	M	Pl	0.47776	NT	no/0.0%	PFVPQPSPGMNR
	Synechocystis sp. PCC 6803	NP_441107	Ndh3(Synechocystis3)	-	M	Pl	0.58321	NT	no/0.0%	STSTVQKELVRP
	Major	Minor	Rare
	SRL	SKI	SSL
	SRM	PRM	SSI
	SRI	PKL	ASL
	SKL	CRL	AKI
	SKM	CKL	SHL
	ARL	SRV	AHL
	ARM	SNL
	AKL	SNM
	PRL	SML
		SSM
		ANL

## Sheet: Tabelle2 - Table 1
	Species	Accession/Locus	Protein name	Prediction						Experimental localizations	References
				Predotar	TargetP	WolfPSORT	ATP	PTS1 predictor	AraPx
NDC	Arabidopsis thaliana	AT5G08740	AtNDC1	Pl	Pl	Pl	0.47646	NT	LQSNLTKVLSGS	M + Pl	Carrie et al., 2008
	Oryza sativa	LOC_Os06g11140	OsNDC1	Pl	Pl	Pl	0.76672	NT	LQNAVSSMLTSP	M + Pl	this study
	Picea glauca	BT111353	PgNDC1	-	-	-	-	NT	VLQSATTQALGS
	Physcomitrella patens	Pp1s101_241V6	PpNDC1	Pl	Pl	Pl	0.31409	NT	NSLIEAADAILK	Pl	this study
	Chlamydomonas reinhardtii	Cre16.g671000	CrNDA5	-	M	Pl	0.65448	NT	EAAAALAGGSRR
	Glycine max	Glyma05g32900	GmNDC1	Pl	Pl	Pl	0.52883	NT	LQSTLYKVLSGS
	Glycine max	Glyma08g00520	GmNDC2	-	M	Pl	0.57175	NT	LQSTLYKVVSGS
	Populus tichocarpa	POPTR_0007s04850	PtNDC1	Pl	Pl	Pl	0.52858	NT	IQSTLSKVLSGS
	Selaginella moellendorffii	268023	SmNDC1	Pl	Pl	Pl	0.58519	NT	VQGTVLSLAQKS
	Vitis vinifera	GSVIVT01022367001	VvNDC1	Pl	Pl	Pl	0.56652	NT	VQSSVIKVLSGS
	Volvox carteri	Vocar20001575m	VcNDC1	Pl	Pl	Pl	0.41928	NT	RCVRLPAVVFVV
	Zea mays	GRMZM2G080044	ZmNDC1	M	Pl	Pl	0.45779	NT	QNAVSNTLTGSS

## Sheet: Tabelle3 - Table 1
	Species	Accession/Locus	Protein name	Prediction						Experimental localizations	References
				Predotar	TargetP	WolfPSORT	ATP	PTS1 predictor	AraPx
NDB	Arabidopsis thaliana	AT4G28220	AtNDB1	M	M	Cyto	0.14637	NT	RRYIFGRDSSRI	M + Px	Carrie et al., 2008
	Arabidopsis thaliana	AT4G05020	AtNDB2	-	-	Cyto	0.61753	NT	RRFIFGRDSSSI	M	Carrie et al., 2008
	Arabidopsis thaliana	AT4G21490	AtNDB3	-	-	Cyto	0.69921	NT	RRFIFGRDSSRI
	Arabidopsis thaliana	AT2G20800	AtNDB4	-	M	Pl	0.64217	Tw	RRFVFGRDSSSI	M	Carrie et al., 2008
	Oryza sativa	LOC_Os06g47000	OsNDB1	M	M	Cyto	0.22408	NT	RRFIFGRDSSRI	M + Px	this study
	Oryza sativa	LOC_Os05g26660	OsNDB2	M	M	Pl	0.41815	NT	RRFIYGRDSSSL	M + Px	this study
	Picea glauca	BT118340	PgNDB	-	-	-	-	NT	LPCKVLQSNGQV
	Physcomitrella patens	Pp1s36_207V6	PpNDB1	M	M	Pl	0.8383	T	KRFVFGRDSSRM	M + Pl + Px	this study
	Physcomitrella patens	Pp1s65_201V6	PpNDB2	M	M	Pl	0.75607	T	KRFVFGRDSSRM	M + Pl + Px	this study
	Physcomitrella patens	Pp1s82_154V6	PpNDB3	M	M	Cyto	0.29338	NT	RMFFGRDSSRVE	M	this study
	Chlamydomonas reinhardtii	Cre33.g782800	CrNDA2	-	M	Pl	0.56652	Tw	RTKIFGRDISRV
	Glycine max	Glyma06g45340	GmNDB1	-	S	Cyto	0.42189	NT	RRFIFGRDSSKI
	Glycine max	Glyma07g30920	GmNDB2	-	M	Cyto	0.52957	NT	RRFIFGRDSSQI
	Glycine max	Glyma08g06380	GmNDB3	-	M	Cyto	0.52957	NT	RRFIFGRDSSQI
	Glycine max	Glyma12g11680	GmNDB4	-	-	ER	0.60435	NT	RRFIFGRDSSKI
	Glycine max	Glyma12g11690	GmNDB5	-	-	N	0.47116	NT	RRFIFGRDSSRV
	Glycine max	Glyma13g32030	GmNDB6	-	M	Cyto	0.31121	NT	RRFIFGRDSSSI
	Glycine max	Glyma15g07290	GmNDB7	-	M	Cyto	0.31121	NT	RRFIFGRDSSSI
	Populus tichocarpa	POPTR_0013s14340	PtNDB1	-	M	Cyto	0.60435	Tw	RRSIFGRDSSRI
	Populus tichocarpa	POPTR_0013s14350	PtNDB2	-	M	Pl	0.6291	NT	RKFIFGRDSSKI
	Populus tichocarpa	POPTR_0013s14330	PtNDB3	M	M	Cyto	0.4171	NT	RRFIFGRDSSRI
	Populus tichocarpa	POPTR_0004s03410	PtNDB4	-	-	Cyto	0.32521	Tw	RRFVFGRDSSRI
	Populus tichocarpa	POPTR_0011s04220	PtNDB5	-	-	Cyto	0.19874	NT	RRFVFGRDSSGI
	Selaginella moellendorffii	107483	SmNDB1	-	-	Cyto	0.34189	NT	KRFVFGRDSTRI
	Solanum tuberosum	CAB52797	StNDB1	M	S	N	0.51098	NT	RRYIFGRDSSRI
	Vitis vinifera	GSVIVT01030007001	VvNDB1	-	-	Pl	0.42084	NT	RRFIFGRDSSRI
	Vitis vinifera	GSVIVT01030008001	VvNDB2	M	S	Plas	0.51098	NT	RRFIFGRDSSRI
	Zea mays	GRMZM2G322328	ZmNDB1	M	M	Cyto	0.57175	NT	RRFIFGRDSSRI
	Zea mays	GRMZM2G563190	ZmNDB2	Pl	M	Pl	0.46028	NT	RRFIFGRDSSSI
	Zea mays	GRMZM2G090487	ZmNDB3	M	M	M	0.46028	NT	RRFIFGRDSSSI
	Zea mays	GRMZM2G145972	ZmNDB4	-	M	Cyto	0.4487	NT	RRFIFGRDSSCI
